# Supplementary material for: Omega Fatty Acid and Protein Profiles of Colostrum and Transitional Milk in Mexican Women With and Without Gestational Diabetes: A Cross-Sectional Study
Source: Nutrients. 2026 Jun 3;18(11):1803. doi: 10.3390/nu18111803 (PMC13258512; doi:10.3390/nu18111803)
Supplement: Supplementary file 1 [file nutrients-18-01803-s001.zip]

Archive with 1 entries (1 files):
- nutrients-4291990-supplementary.pdf
